# Supplementary material for: Neural Correlates of Antisocial Behavior: The Victim’s Perspective
Source: Brain Sci. 2023 Mar 10;13(3):474. doi: 10.3390/brainsci13030474 (PMC10045997; doi:10.3390/brainsci13030474)
Supplement: Supplementary file 1 [file brainsci-13-00474-s001.zip]

Archive with 1 entries (1 files):
- brainsci-2216975-supplementary.pdf
